# Supplementary material for: The rise of predation in Jurassic lampreys
Source: Nat Commun. 2023 Oct 31;14:6652. doi: 10.1038/s41467-023-42251-0 (PMC10618186; doi:10.1038/s41467-023-42251-0)
Supplement: Supplementary file 4 — Supplementary Code 1-8 [file 41467_2023_42251_MOESM4_ESM.zip]

Archive with 9 entries (8 files):
- Supplementary Codes 1-8/
- Supplementary Codes 1-8/Supplementary Code 1.rtf
- Supplementary Codes 1-8/Supplementary Code 2.rtf
- Supplementary Codes 1-8/Supplementary Code 3.rtf
- Supplementary Codes 1-8/Supplementary Code 4.rtf
- Supplementary Codes 1-8/Supplementary Code 5.rtf
- Supplementary Codes 1-8/Supplementary Code 6.rtf
- Supplementary Codes 1-8/Supplementary Code 7.rtf
- Supplementary Codes 1-8/Supplementary Code 8.rtf
