# Supplementary material for: The rise of predation in Jurassic lampreys
Source: Nat Commun. 2023 Oct 31;14:6652. doi: 10.1038/s41467-023-42251-0 (PMC10618186; doi:10.1038/s41467-023-42251-0)
Supplement: Supplementary file 6 — Source Data [file 41467_2023_42251_MOESM6_ESM.xlsx]

## Sheet: Figure 4
Figure 4	Data 1 Palaeotemperature curve
	Data Source:Scotese, C. R., Song, H. J., Mills, B. J. M. & van der Meer, D. G. Phanerozoic paleotemperatures: The earth’s changing climate during the last 540 million years. Earth-Sci. Rev. 215, 103503 (2021).https://doi.org/10.1016/j.earscirev.2021.103503
	Data 2: Palaeogeographical maps
	Data source: Scotese, C. R. An atlas of phanerozoic paleogeographic maps: the seas come in and the seas go out. Annu. Rev. Earth Planet. Sci. 49, 679–728 (2021).https://doi.org/10.1146/annurev-earth-081320- 064052
